# Supplementary material for: Impact of Divergent Thinking Training on Teenagers’ Emotion and Self-Efficacy During the COVID-19 Pandemic
Source: Front Psychol. 2021 Mar 19;12:600533. doi: 10.3389/fpsyg.2021.600533 (PMC8017284; doi:10.3389/fpsyg.2021.600533)
Supplement: Supplementary file 1 [file Table_1.XLSX]

## Sheet: SPSS data
group	gender	grade（middle school)	pre-selfefficiency	post-selfefficiency	pre-anxiety	post-anxiety	pre-depression	post-depression	pre-stress	post-stress	pre-fluency	post-fluency	pre-originality	post-originality	pre-flexibility	post-flexibility
1	2	2	15	15	3	3	3	3	7	6	10	10	6	7	12	10
1	1	2	12	13	5	6	5	7	6	8	8	9	9	10	9	9
1	2	2	8	8	6	6	6	6	6	6	6	6	6	7	6	5
1	1	1	11	14	9	6	8	10	6	8	10	13	8	11	12	11
1	2	1	14	12	3	3	3	3	3	3	12	12	9	8	11	12
1	1	2	15	20	4	3	3	6	4	7	10	15	9	9	11	13
1	2	1	14	14	6	6	5	5	3	4	9	11	8	9	11	13
1	2	1	12	8	8	6	7	6	8	7	7	9	9	9	7	8
1	2	1	10	9	5	5	3	3	5	5	12	12	7	6	6	8
1	1	2	16	14	4	4	6	4	5	5	8	10	9	9	12	12
1	2	2	11	11	7	6	7	7	10	6	9	9	11	7	9	8
1	1	1	15	16	5	3	3	3	3	3	14	9	9	8	12	9
1	2	1	17	20	3	3	3	3	3	3	15	15	13	15	15	11
1	2	1	12	12	4	4	3	4	4	4	6	6	7	7	7	7
1	2	1	10	10	8	7	4	5	6	7	9	7	6	6	7	8
1	2	1	14	15	5	4	5	3	8	8	13	14	12	12	11	10
1	1	2	9	10	6	9	9	6	9	6	8	12	8	8	9	10
1	2	1	12	12	6	6	6	6	6	6	9	9	9	9	9	9
1	2	2	16	13	3	3	3	3	3	3	13	11	7	7	11	9
1	2	1	11	15	11	10	9	9	10	11	15	15	12	15	12	15
1	2	3	9	10	7	7	7	7	7	7	9	9	8	8	8	8
1	2	2	12	12	6	6	6	6	7	6	9	9	8	9	6	9
1	1	1	11	11	5	5	4	4	5	5	6	6	5	5	6	6
1	1	1	17	16	3	3	3	3	3	3	10	10	8	8	9	10
1	1	1	10	12	5	4	9	7	9	9	3	4	8	9	8	5
1	1	1	13	14	5	6	4	4	5	6	7	7	6	6	8	8
1	2	1	14	18	6	6	5	4	5	8	9	10	9	6	7	10
1	2	1	12	17	7	8	6	7	11	10	13	9	9	12	8	7
1	1	1	12	12	6	6	6	6	6	6	9	9	9	9	9	9
1	2	2	16	16	6	6	4	4	7	8	14	13	10	10	11	11
2	1	1	11	13	3	3	3	3	3	3	9	9	9	7	8	8
2	2	1	10	11	9	8	7	8	7	7	8	9	9	9	7	10
2	1	1	9	8	8	8	8	7	10	9	15	14	8	6	8	9
2	1	2	15	15	8	10	7	6	7	7	8	10	13	13	13	11
2	2	1	14	16	6	6	4	4	6	6	11	15	8	6	12	9
2	2	1	16	16	3	3	4	5	6	5	12	13	5	5	11	11
2	2	3	12	12	6	6	6	4	6	5	9	9	6	8	7	9
2	2	1	12	9	12	12	12	12	12	12	8	8	6	3	10	10
2	2	1	10	8	6	8	6	6	6	6	11	11	5	5	6	10
2	2	2	14	12	9	10	10	10	8	9	11	14	8	7	11	12
2	1	3	12	9	4	4	3	5	6	6	10	9	7	8	10	8
2	2	2	16	16	3	3	3	3	6	3	12	11	11	10	11	10
2	2	2	12	14	6	7	8	6	10	9	6	10	7	9	11	15
2	2	2	18	15	7	7	4	4	10	9	12	14	6	7	13	13
2	1	1	16	16	5	7	5	6	7	8	10	10	8	8	8	8
2	2	1	12	4	4	8	6	12	10	9	7	9	10	8	9	9
2	1	1	12	12	6	6	6	6	6	6	9	9	9	9	9	9
2	2	1	8	9	8	8	6	7	7	7	9	8	6	6	9	8
2	1	1	8	10	4	7	5	6	5	6	8	6	5	7	9	5
2	2	2	7	5	7	7	7	9	7	9	11	14	6	10	9	8
2	2	1	12	12	8	8	8	8	7	8	12	9	9	8	10	10
2	2	1	12	14	6	5	6	4	6	6	9	10	8	8	10	9
2	2	2	10	10	6	6	3	5	5	6	11	11	8	8	10	11
2	1	1	15	15	6	8	5	4	7	3	9	10	9	9	11	9
2	2	1	13	11	9	9	6	5	8	6	10	9	5	5	7	7
2	2	2	17	12	10	9	4	3	7	9	11	11	10	9	14	14
2	2	1	12	9	8	8	6	7	6	7	12	12	8	8	8	6
2	1	2	19	19	9	12	5	6	9	8	12	14	13	14	15	15
2	2	2	14	9	3	3	6	5	4	3	11	11	3	3	5	6
2	2	2	12	11	8	9	7	7	5	5	9	10	10	10	10	11
2	2	1	14	13	6	4	5	4	7	6	12	10	8	7	12	11
1=creativity training group, 2=control group	1=male;2=female	1=grade one;2=grade two;3=grade three

## Sheet: pre-test（raw data）
group	gender	grade	Q1(self-efficiency)	Q2(self-efficiency)	Q3(self-efficiency)	Q4(self-efficiency)	Q5(anxiety)	Q6(anxiety)	Q7(anxiety)	Q8(depression)	Q9(depression)	Q10(depression)	Q11(stress)	Q12(stress)	Q13(stress)	Q14（ fluency）	Q15（ fluency）	Q16（ fluency）	Q17（originality）	Q18（originality）	Q19（originality）	Q20（flexibility）	Q21（flexibility）	Q22（flexibility）
1	2	2	4	4	4	3	1	1	1	1	1	1	2	2	3	4	3	3	2	1	3	3	4	5
1	1	2	3	3	2	4	2	2	1	2	1	2	2	2	2	3	2	3	3	2	4	4	3	2
1	2	2	2	2	2	2	2	2	2	2	2	2	2	2	2	2	2	2	2	2	2	2	2	2
1	1	1	3	3	2	3	3	3	3	3	2	3	2	2	2	2	5	3	3	2	3	3	4	5
1	2	1	4	3	4	3	1	1	1	1	1	1	1	1	1	4	4	4	3	2	4	4	3	4
1	1	2	4	4	4	3	2	1	1	1	1	1	2	1	1	3	4	3	4	1	4	5	4	2
1	2	1	4	3	3	4	2	2	2	2	1	2	1	1	1	4	3	2	2	3	3	4	3	4
1	2	1	3	3	3	3	3	2	3	2	2	3	3	2	3	2	3	2	3	3	3	2	3	2
1	2	1	3	3	2	2	3	1	1	1	1	1	2	2	1	4	4	4	2	2	3	2	2	2
1	1	2	4	4	4	4	2	1	1	2	2	2	2	1	2	3	3	2	3	2	4	4	4	4
1	2	2	4	2	3	2	3	3	1	3	2	2	2	4	4	4	2	3	4	4	3	2	4	3
1	1	1	5	3	4	3	2	1	2	1	1	1	1	1	1	5	5	4	3	2	4	4	4	4
1	2	1	2	5	5	5	1	1	1	1	1	1	1	1	1	5	5	5	5	3	5	5	5	5
1	2	1	3	3	3	3	2	1	1	1	1	1	1	2	1	2	2	2	3	2	2	3	2	2
1	2	1	3	2	3	2	3	2	3	1	1	2	2	2	2	4	3	2	2	2	2	2	2	3
1	2	1	3	4	3	4	2	1	2	2	1	2	4	3	1	5	5	3	2	5	5	3	3	5
1	1	2	2	2	2	3	1	3	2	4	2	3	3	2	4	2	4	2	2	2	4	3	4	2
1	2	1	3	3	3	3	2	2	2	2	2	2	2	2	2	3	3	3	3	3	3	3	3	3
1	2	2	4	4	4	4	1	1	1	1	1	1	1	1	1	5	5	3	2	4	1	3	4	4
1	2	1	3	2	2	4	4	3	4	4	1	4	4	4	2	5	5	5	2	5	5	5	3	4
1	2	3	2	2	2	3	3	2	2	2	2	3	2	3	2	4	3	2	2	3	3	2	2	4
1	2	2	3	3	3	3	2	2	2	2	2	2	2	2	3	3	3	3	3	2	3	2	2	2
1	1	1	3	3	3	2	1	2	2	2	1	1	2	1	2	2	2	2	2	2	1	2	2	2
1	1	1	5	4	4	4	1	1	1	1	1	1	1	1	1	4	4	2	4	1	3	4	3	2
1	1	1	2	2	3	3	1	2	2	3	3	3	3	3	3	1	1	1	3	4	1	4	3	1
1	1	1	4	2	4	3	3	1	1	2	1	1	2	1	2	3	2	2	3	1	2	3	3	2
1	2	1	4	3	3	4	2	2	2	1	2	2	2	1	2	3	3	3	3	3	3	3	2	2
1	2	1	3	2	3	4	2	3	2	2	3	1	3	4	4	5	3	5	4	4	1	3	3	2
1	1	1	3	3	3	3	2	2	2	2	2	2	2	2	2	3	3	3	3	3	3	3	3	3
1	2	2	4	4	4	4	2	2	2	1	1	2	2	3	2	5	5	4	4	2	4	4	4	3
2	1	1	3	2	3	3	1	1	1	1	1	1	1	1	1	3	3	3	3	3	3	3	3	2
2	2	1	4	1	3	2	4	2	3	2	3	2	3	2	2	3	3	2	2	4	3	3	2	2
2	1	1	3	2	2	2	4	1	3	2	4	2	4	4	2	5	5	5	3	2	3	2	2	4
2	1	2	4	4	3	4	3	3	2	2	3	2	1	3	3	2	4	2	4	4	5	4	4	5
2	2	1	4	3	4	3	2	2	2	1	1	2	2	2	2	5	3	3	3	2	3	4	4	4
2	2	1	4	4	4	4	1	1	1	2	1	1	2	2	2	5	3	4	3	1	1	4	4	3
2	2	3	3	2	4	3	2	2	2	2	2	2	2	2	2	3	3	3	2	2	2	3	2	2
2	2	1	2	3	3	4	4	4	4	4	4	4	4	4	4	4	3	1	2	2	2	3	3	4
2	2	1	3	3	2	2	2	2	2	2	2	2	2	2	2	4	4	3	2	1	2	2	2	2
2	2	2	4	3	3	4	3	3	3	3	3	4	3	3	2	4	4	3	2	2	4	4	2	5
2	1	3	3	3	3	3	2	1	1	1	1	1	2	2	2	4	3	3	2	1	4	4	3	3
2	2	2	4	4	4	4	1	1	1	1	1	1	1	2	3	4	4	4	4	4	3	4	4	3
2	2	2	3	2	4	3	4	1	1	2	2	4	4	4	2	2	2	2	2	3	2	3	4	4
2	2	2	5	4	5	4	4	1	2	1	1	2	4	4	2	4	4	4	2	2	2	5	3	5
2	1	1	4	4	4	4	2	2	1	1	2	2	2	2	3	3	3	4	3	2	3	3	3	2
2	2	1	4	2	4	2	1	2	1	2	2	2	3	4	3	2	2	3	3	5	2	2	2	5
2	1	1	3	3	3	3	2	2	2	2	2	2	2	2	2	3	3	3	3	3	3	3	3	3
2	2	1	2	1	2	3	3	2	3	2	2	2	2	2	3	3	3	3	2	2	2	3	2	4
2	1	1	2	2	2	2	2	1	1	2	2	1	2	2	1	3	3	2	2	1	2	3	2	4
2	2	2	2	1	2	2	3	2	2	2	3	2	3	2	2	4	4	3	3	2	1	2	3	4
2	2	1	3	3	3	3	4	3	1	2	3	3	2	3	2	4	4	4	4	2	3	4	3	3
2	2	1	3	3	3	3	2	2	2	2	2	2	2	2	2	3	3	3	3	1	4	4	3	3
2	2	2	3	2	2	3	2	2	2	1	1	1	1	2	2	4	4	3	3	2	3	3	3	4
2	1	1	4	3	4	4	3	1	2	2	2	1	2	3	2	3	4	2	3	3	3	4	3	4
2	2	1	4	3	3	3	2	3	4	2	2	2	3	2	3	4	3	3	2	1	2	2	2	3
2	2	2	5	4	4	4	4	4	2	1	1	2	3	1	3	3	3	5	2	5	3	5	4	5
2	2	1	3	2	4	3	3	2	3	2	2	2	2	2	2	4	4	4	2	3	3	2	3	3
2	1	2	5	5	4	5	1	4	4	1	1	3	2	4	3	4	4	4	4	5	4	5	5	5
2	2	2	4	4	3	3	1	1	1	2	2	2	1	2	1	4	4	3	1	1	1	2	1	2
2	2	2	3	3	3	3	3	2	3	2	2	3	1	2	2	3	4	2	3	4	3	4	3	3
2	2	1	3	4	3	4	2	2	2	1	1	3	2	2	3	5	5	2	3	2	3	5	3	4
1=creativity training group, 2=control group	1=male;2=female	1=grade one;2=grade two;3=grade three

## Sheet: post-test（raw data）
group	gender	grade	Q1(self-efficiency)	Q2(self-efficiency)	Q3(self-efficiency)	Q4(self-efficiency)	Q5(anxiety)	Q6(anxiety)	Q7(anxiety)	Q8(depression)	Q9(depression)	Q10(depression)	Q11(stress)	Q12(stress)	Q13(stress)	Q15（ fluency）	Q16（ fluency）	Q17（originality）	Q18（originality）	Q19（originality）	Q20（flexibility）	Q21（flexibility）	Q22（flexibility）
1	2	2	4	4	3	4	1	1	1	1	1	1	1	1	4	4	3	3	3	1	3	3	3	4
1	1	2	3	2	4	4	2	2	2	2	3	2	3	2	3	3	3	3	4	2	4	4	3	2
1	2	2	2	2	2	2	2	2	2	2	2	2	2	2	2	2	2	2	2	2	3	1	2	2
1	1	1	3	3	4	4	2	2	2	3	3	4	2	3	3	5	5	3	3	4	4	3	5	3
1	2	1	3	3	3	3	1	1	1	1	1	1	1	1	1	4	4	4	3	2	3	4	4	4
1	1	2	5	5	5	5	1	1	1	3	1	2	2	3	2	5	5	5	4	1	4	4	5	4
1	2	1	4	2	4	4	2	2	2	2	1	2	1	2	1	4	3	4	2	3	4	5	3	5
1	2	1	3	1	1	3	2	2	2	2	2	2	2	2	3	2	3	4	3	5	1	3	4	1
1	2	1	2	2	2	3	3	1	1	1	1	1	2	2	1	4	4	4	2	2	2	3	2	3
1	1	2	4	3	4	3	2	1	1	2	1	1	2	1	2	4	4	2	3	2	4	4	4	4
1	2	2	3	3	2	3	2	2	2	3	2	2	2	2	2	4	3	2	2	3	2	2	3	3
1	1	1	4	4	4	4	1	1	1	1	1	1	1	1	1	3	3	3	3	2	3	3	3	3
1	2	1	5	5	5	5	1	1	1	1	1	1	1	1	1	5	5	5	5	5	5	5	5	1
1	2	1	3	2	4	3	2	1	1	2	1	1	1	2	1	2	2	2	3	2	2	2	2	3
1	2	1	3	2	3	2	3	2	2	2	2	1	3	2	2	3	2	2	2	2	2	3	2	3
1	2	1	4	4	4	3	1	1	2	1	1	1	4	2	2	5	5	4	2	5	5	3	3	4
1	1	2	3	3	2	2	4	2	3	1	3	2	2	3	1	5	3	4	4	2	2	4	3	3
1	2	1	3	3	3	3	2	2	2	2	2	2	2	2	2	3	3	3	3	3	3	3	3	3
1	2	2	3	4	3	3	1	1	1	1	1	1	1	1	1	4	4	3	3	2	2	3	3	3
1	2	1	4	4	4	3	4	2	4	4	1	4	4	4	3	5	5	5	5	5	5	5	5	5
1	2	3	3	2	2	3	3	2	2	2	2	3	2	3	2	4	3	2	2	4	2	3	2	3
1	2	2	3	3	3	3	2	2	2	2	2	2	2	2	2	3	3	3	3	3	3	3	3	3
1	1	1	3	2	3	3	1	2	2	2	1	1	2	2	1	2	2	2	2	2	1	2	2	2
1	1	1	4	4	4	4	1	1	1	1	1	1	1	1	1	4	4	2	4	1	3	4	4	2
1	1	1	3	3	3	3	1	2	1	3	3	1	3	3	3	2	1	1	4	4	1	2	2	1
1	1	1	4	2	4	4	3	1	2	2	1	1	2	2	2	3	2	2	3	1	2	3	3	2
1	2	1	5	5	5	3	2	2	2	1	1	2	2	2	4	4	4	2	2	2	2	4	3	3
1	2	1	4	5	5	3	2	4	2	2	4	1	4	3	3	3	2	4	4	5	3	4	1	2
1	1	1	3	3	3	3	2	2	2	2	2	2	2	2	2	3	3	3	3	3	3	3	3	3
1	2	2	4	4	4	4	2	2	2	1	1	2	2	3	3	4	5	4	4	2	4	4	4	3
2	1	1	4	3	3	3	1	1	1	1	1	1	1	1	1	3	3	3	3	1	3	3	3	2
2	2	1	3	2	2	4	4	2	2	2	3	3	3	2	2	3	3	3	2	4	3	4	3	3
2	1	1	2	2	2	2	4	1	3	2	4	1	4	4	1	5	5	4	3	1	2	2	2	5
2	1	2	4	3	4	4	3	3	4	2	1	3	1	3	3	3	4	3	5	3	5	4	4	3
2	2	1	4	4	4	4	2	2	2	1	1	2	2	2	2	5	5	5	3	1	2	3	2	4
2	2	1	4	3	5	4	1	1	1	2	1	2	1	2	2	5	4	4	2	1	2	4	4	3
2	2	3	3	3	3	3	2	2	2	1	1	2	2	2	1	3	3	3	3	2	3	3	3	3
2	2	1	2	4	2	1	4	4	4	4	4	4	4	4	4	4	3	1	1	1	1	2	3	5
2	2	1	2	2	2	2	2	3	3	2	2	2	2	2	2	5	4	2	2	1	2	2	4	4
2	2	2	3	3	3	3	4	2	4	3	4	3	4	3	2	5	5	4	2	2	3	4	3	5
2	1	3	2	2	2	3	1	2	1	1	2	2	2	1	3	3	3	3	3	1	4	2	2	4
2	2	2	4	4	4	4	1	1	1	1	1	1	1	1	1	4	3	4	3	4	3	4	3	3
2	2	2	4	2	4	4	4	2	1	2	1	3	3	4	2	2	5	3	2	4	3	5	5	5
2	2	2	4	3	5	3	4	1	2	1	1	2	4	3	2	5	5	4	2	2	3	5	3	5
2	1	1	4	4	4	4	3	3	1	2	2	2	2	2	4	3	3	4	3	2	3	3	3	2
2	2	1	1	1	1	1	1	4	3	4	4	4	4	4	1	3	2	4	4	3	1	2	2	5
2	1	1	3	3	3	3	2	2	2	2	2	2	2	2	2	3	3	3	3	3	3	3	3	3
2	2	1	2	2	2	3	3	2	3	2	2	3	2	2	3	3	3	2	2	2	2	3	2	3
2	1	1	3	2	2	3	3	2	2	2	2	2	2	1	3	3	1	2	3	1	3	1	3	1
2	2	2	2	1	1	1	4	2	1	4	2	3	4	3	2	5	5	4	3	3	4	2	2	4
2	2	1	3	3	3	3	4	3	1	2	3	3	3	3	2	3	3	3	3	2	3	3	3	4
2	2	1	4	4	3	3	3	1	1	2	1	1	2	3	1	3	3	4	3	3	2	3	3	3
2	2	2	2	2	3	3	2	2	2	2	1	2	1	2	3	4	3	4	3	2	3	3	4	4
2	1	1	4	3	4	4	2	4	2	1	1	2	1	1	1	4	3	3	3	2	4	3	3	3
2	2	1	3	3	3	2	2	3	4	2	1	2	2	2	2	3	3	3	2	1	2	2	2	3
2	2	2	3	1	4	4	4	2	3	1	1	1	2	3	4	4	2	5	2	5	2	5	4	5
2	2	1	3	2	2	2	3	2	3	2	2	3	2	3	2	4	4	4	2	3	3	2	2	2
2	1	2	5	5	4	5	4	4	4	2	2	2	2	2	4	5	4	5	4	5	5	5	5	5
2	2	2	3	2	1	3	1	1	1	2	2	1	1	1	1	4	4	3	1	1	1	3	1	2
2	2	2	3	2	3	3	3	3	3	3	2	2	1	2	2	4	4	2	3	4	3	3	4	4
2	2	1	3	3	4	3	2	1	1	1	1	2	2	2	2	4	4	2	3	2	2	4	3	4
1=creativity training group, 2=control group	1=male;2=female	1=grade one;2=grade two;3=grade three
